# Supplementary material for: Multi-Omics Analysis Reveals the Regulation of Amino Acid Biosynthesis in Cyclocarya paliurus Leaves Under Salt Stress
Source: Int J Mol Sci. 2025 Oct 27;26(21):10444. doi: 10.3390/ijms262110444 (PMC12608903; doi:10.3390/ijms262110444)
Supplement: Supplementary file 1 [file ijms-26-10444-s001.zip]

Archive with 1 entries (1 files):
- ijms-3932629-supplementary.pdf
